# Supplementary material for: Prenatal Exposure to Favorable Social and Environmental Neighborhood Conditions Is Associated with Healthy Pregnancy and Infant Outcomes
Source: Int J Environ Res Public Health. 2021 Jun 7;18(11):6161. doi: 10.3390/ijerph18116161 (PMC8200992; doi:10.3390/ijerph18116161)
Supplement: Supplementary file 1 [file ijerph-18-06161-s001.zip]

Archive with 1 entries (1 files):
- ijerph-1230181-supplementary.pdf
